# Supplementary material for: Assessment of the Safety and Probiotic Properties of Enterococcus faecium B13 Isolated from Fermented Chili
Source: Microorganisms. 2024 May 15;12(5):994. doi: 10.3390/microorganisms12050994 (PMC11123876; doi:10.3390/microorganisms12050994)
Supplement: Supplementary file 1 [file microorganisms-12-00994-s001.zip]

Archive with 4 entries (4 files):
- Table S1.xlsx
- Table S2.pdf
- Table S3.pdf
- Table S4.pdf
