# Supplementary material for: Assessment of the Safety and Probiotic Properties of Enterococcus faecium B13 Isolated from Fermented Chili
Source: Microorganisms. 2024 May 15;12(5):994. doi: 10.3390/microorganisms12050994 (PMC11123876; doi:10.3390/microorganisms12050994)
Supplement: Supplementary file 1 [file microorganisms-12-00994-s001.zip › Table S1.xlsx]

## Sheet: Table 1 Datasets used to compar
Table S1. The strains used to compare with E. faecium B13.
E.faecium Strain	NCBI RefSeq sequence	Isolation source	Contig N50	ANI value (%)
DUTYH_16120012	GCF_012063445.1	chinese sauerkraut	128.7 kb	99.44
HY07	GCF_003574925.1	chinese sausages	2.6 Mb	98.13
KACC15960	GCF_001025245.1	fermented soybean	71.6 kb	99.04
KACC15700	GCF_001025255.1	fermented soybean	81.2 kb	98.94
KACC 15689	GCF_001025265.1	fermented soybean	72.5 kb	98.87
JB00008	GCF_002591965.2	fermented soybean	94.7 kb	99.04
KACC16076	GCF_001025325.1	fermented soybean	104.7 kb	99.14
M648h	GCF_023653315.1	fermented soybean	131.4 kb	99.07
TW40-1	GCF_016642385.1	Yoghurt	114.2 kb	94.85
TW38-3	GCF_016642395.1	Yoghurt	124.8 kb	94.73
TW5-2	GCF_016642505.1	Yoghurt	117.7 kb	94.75
LBB.E81	GCF_010671845.1	yoghurt	105.9 kb	94.76
XJ73-1	GCF_016642785.1	Yoghurt	103.4 kb	94.87
GM70	GCF_001455425.1	cheese	49.7 kb	95.17
IQ110	GCF_001455445.1	cheese	165.1 kb	95.28
D	GCF_002006745.1	cheese	88.9 kb	95.2
DRD-151	GCF_023743405.1	cheese	113.1 kb	94.82
DRD-5	GCF_023743655.1	cheese	187.2 kb	94.89
DRD-8	GCF_023744275.1	cheese	1.6 Mb	94.89
DRD-57	GCF_023743695.1	cheese	2.4 Mb	94.85
XZ37301	GCF_016643045.1	fermented yak milk	107.2 kb	94.77
st265	GCF_027857555.1	fermented milk	158.6 kb	94.68
DME32	GCF_003171795.1	camel milk	227.3 kb	95.22
GL3	GCF_001277795.1	camel milk	62.4 kb	95.1
NT 04	GCF_015071015.1	commercial food	124.3 kb	94.79
SRR24	GCF_009734005.1	clinical isolate	2.8 Mb	95.34
UC7266	GCF_000764975.1	clinical isolate	13.7 kb	95.02
UC7265	GCF_000764985.1	clinical isolate	10.5 kb	95.31
VRE3	GCF_000772505.1	clinical isolate	49.3 kb	95.05
152_EFCM	GCF_001054465.1	clinical isolate	26.7 kb	95.18
MRSN33034	GCF_001481405.1	clinical isolate	24.1 kb	95.02
1964-03-01	GCF_001298485.1	clinical isolate	2.6 Mb	95.22
E39	GCF_001635875.1	clinical isolate	2.8 Mb	95.21
P6406	GCF_023498855.1	wastewater	114.5 kb	94.89
P6745	GCF_023498725.1	wastewater	196.6 kb	94.71
P6756	GCF_023498755.1	wastewater	161.2 kb	94.84
P6727	GCF_023498765.1	wastewater	161.2 kb	94.75
P6739	GCF_023498715.1	wastewater	160.3 kb	94.81
GS-61	GCF_009659825.1	soil	266.6 kb	94.73
58M	GCF_001280775.1	soil	243.1 kb	95.06
N5	GCF_013283735.1	Soil	124.4 kb	94.91
17OM39	GCF_001652715.1	probiotic candiate	75 kb	99.33
